# Supplementary material for: Conflict Adaptation in 5-Year-Old Preschool Children: Evidence From Emotional Contexts
Source: Front Hum Neurosci. 2019 Jan 29;13:14. doi: 10.3389/fnhum.2019.00014 (PMC6361790; doi:10.3389/fnhum.2019.00014)
Supplement: Supplementary file 2 [file Data_Sheet_2.xlsx]

## Sheet: Sheet1
subject	gender	age	months	flankerRT111	flankerRT112	flankerRT121	flankerRT122	flankerRT211	flankerRT212	flankerRT221	flankerRT222	simonRT111	simonRT112	simonRT121	simonRT122	simonRT211	simonRT212	simonRT221	simonRT222	CAERTflankerfear	CAERTflankerhappy	CAERTsimonfear	CAERTsimonhappy	flankererror111	flankererror112	flankererror121	flankererror122	flankererror211	flankererror212	flankererror221	flankererror222	simonerror111	simonerror112	simonerror121	simonerror122	simonerror211	simonerror212	simonerror221	simonerror222	CAEerrorflankerfear	CAEerrorflankerhappy	CAEerrorsimonhappy	CAEerrorsimonfear	N2amplitudeTotal111flanker	N2amplitudeTotal112flanker	N2amplitudeTotal121flanker	N2amplitudeTotal122flanker	N2amplitudeTotal211flanker	N2amplitudeTotal212flanker
1	2	5.88	71.57	882.1	1093.48	899.21	997.74	946.15	908.55	851.55	903	935.52	1158.41	1133.5	987.92	911.17	1013.74	1041.26	1002.14	112.85	-89.05	368.47	141.69	0.09	0.16	0.18	0.09	0.16	0.37	0.29	0.09	0.09	0.47	0.29	0.26	0.27	0.39	0.37	0.25	0.16	0.41	0.24	0.41	-7.23	-6.45	-12.73	-10.4	-13.62	-12.82
2	1	5.79	70.5	789.79	788.23	844.48	853.45	773	794.35	720.84	743.05	866.7	1045.64	931.11	972.5	835.16	911	937.11	1044.16	-10.53	-0.86	137.55	-31.21	0.18	0.31	0.26	0.09	0.23	0.47	0.35	0.31	0.41	0.66	0.44	0.47	0.42	0.35	0.37	0.41	0.3	0.28	-0.11	0.22	-5.67	-18.27	-10.21	-11.71	-12.22	-8.72
3	2	5.72	69.53	922.23	1020.8	1063.07	1060.56	972.48	1022.09	1028.74	937.24	916.59	1026.25	1011.92	982.11	932.62	993.95	1057.55	992.44	101.08	141.11	139.47	126.44	0.09	0.22	0.21	0.26	0.06	0.31	0.13	0.22	0.06	0.37	0.29	0.18	0.12	0.35	0.33	0	0.08	0.16	0.56	0.42	-11.7	-8	-5.55	-10.25	-7.56	-2.25
4	1	5.77	70.2	715.1	724.7	747.05	649.94	603.5	697.62	724.61	645.82	915.93	1021.4	961.61	998.33	815.27	979.33	843.13	898.93	106.71	172.91	68.75	108.26	0.12	0.28	0.35	0.06	0.03	0.34	0.23	0.12	0.18	0.37	0.32	0.29	0.09	0.42	0.2	0.12	0.45	0.42	0.41	0.22	-7.19	-6.61	-9.67	-6.37	-2.07	-8.76
5	2	5.63	68.47	828.1	838.48	884.29	880.46	835.59	832.5	769.82	833.11	974.05	969.27	941	929.86	810.24	887	954.61	854.22	14.21	-66.38	6.36	177.15	0.15	0.34	0.18	0.18	0.13	0.37	0.1	0.41	0.16	0.44	0.33	0.22	0.16	0.26	0.28	0.15	0.19	-0.07	0.23	0.39	-10.52	-14.04	-16.86	-15.76	-13.6	-12.55
6	1	5.72	69.63	975	989.41	891.84	945.68	911.38	892.7	861.41	888.33	1036.5	1111.63	1037.71	1146.82	931.11	1008.29	1086.77	1112.24	-39.43	-45.6	-33.98	51.71	0.26	0.47	0.44	0.24	0.23	0.25	0.29	0.31	0.32	0.22	0.29	0.35	0.15	0.29	0.27	0.34	0.41	0	0.07	-0.16	-15.39	-22.62	-9.27	-2.8	-9.85	-3.72
7	2	5.81	70.73	1026.77	1050.65	1136.47	1034.88	1019.69	988.59	923.33	1026.4	1239.62	1240.81	1248.62	1226.29	1207.18	1215.67	1173.63	1091.43	125.47	-134.17	23.52	90.69	0.24	0.37	0.5	0.26	0.48	0.31	0.42	0.37	0.38	0.5	0.62	0.5	0.33	0.32	0.47	0.34	0.37	-0.12	0.12	0.24	-11.1	-9.15	-5.01	-1.88	-14.26	-5.47
8	1	5.77	70.17	883.35	1001.5	998.52	902.47	795.24	855.86	869.07	812.86	933.94	977	1075.41	1018.14	847.32	966.46	894	822.75	214.2	116.83	100.33	190.39	0	0.19	0.21	0.12	0.06	0.09	0.06	0.12	0.09	0.37	0.21	0.15	0.06	0.16	0.03	0.12	0.28	-0.03	0.01	0.34	-5.66	-5.56	-8.59	-4.71	-8.67	-8.99
10	2	5.58	67.83	884.73	921.92	910.96	824.21	771.9	768.58	832.79	733.32	935.67	1095.14	1046.67	986	846.74	977.57	882.63	885.17	123.94	96.15	220.14	128.29	0.09	0.22	0.18	0.12	0.06	0.19	0.06	0.12	0.21	0.31	0.29	0.21	0.18	0.26	0.37	0.09	0.19	0.07	0.36	0.18	-7.89	-2.73	-5.09	-9.04	-0.96	-6.65
11	1	4.84	58.87	1062.16	1008.29	1151.83	1077.67	1034.96	1013.82	885.47	913.74	1002.58	1036.14	1009.5	1024.72	931.19	1031.19	905.14	1064.8	20.29	-49.41	18.34	-59.66	0.26	0.47	0.29	0.29	0.26	0.31	0.45	0.41	0.29	0.56	0.47	0.47	0.36	0.48	0.3	0.53	0.21	0.09	-0.11	0.27	-15.25	-14.19	0.01	-7.49	-17.21	-8.86
12	1	5.46	66.47	1096.94	1119.76	1097.1	1086.1	1013.15	1121.77	1061.68	1014.36	996.88	1056.22	1016.9	1200.92	1046.38	1142.13	1034.12	1113.96	33.82	155.94	-124.68	15.91	0.09	0.09	0.15	0.15	0.16	0.19	0.1	0.12	0.06	0.28	0.12	0.24	0.12	0.26	0.13	0.19	0	0.01	0.08	0.1	-0.76	0.15	-3.15	-0.38	-1.2	-0.13
13	1	5.39	65.6	855	1008.89	1021.73	905.64	916.46	1055.59	981	962.46	976.54	1031.16	951.5	891.89	797.75	962.61	925.6	824.14	269.98	157.67	114.23	266.32	0.12	0.41	0.35	0.18	0.16	0.31	0.23	0.25	0.24	0.41	0.47	0.18	0.27	0.26	0.33	0.12	0.46	0.13	0.2	0.46	-3.33	-5.78	-5.08	-4.01	-6.82	-4.5
14	1	5.34	65	1162.64	1237.94	1245.83	1207.5	1155.23	1246.07	1182.7	1324.69	1179.22	1212.72	1267.56	1153.83	1016.8	1188.93	1141.92	1060.8	113.63	-51.15	147.23	253.25	0.26	0.44	0.65	0.35	0.29	0.56	0.35	0.59	0.32	0.44	0.53	0.47	0.24	0.13	0.17	0.22	0.48	0.03	-0.16	0.18	-7.07	-14.71	-15.4	-3.68	-10.15	-18.5
15	1	5.04	61.33	959.1	990.87	971.89	1029.1	834.57	1096.39	931.1	1093.26	1085.5	1134.12	1090.06	1109.65	1065.05	1126.94	1228.75	1012.88	-25.44	99.66	29.03	277.76	0.15	0.53	0.44	0.41	0.03	0.44	0.32	0.41	0.53	0.47	0.53	0.5	0.36	0.42	0.43	0.19	0.41	0.32	0.3	-0.03	-12.44	-4.94	-6.83	-6.88	-0.81	-2.98
16	2	5.64	68.63	784.13	890.04	882.39	898.31	819.03	781	849.46	810.38	879.76	912.97	973.33	859.19	893.94	923.63	992.69	863.7	89.99	1.05	147.35	158.68	0.06	0.12	0.09	0.15	0.06	0.16	0.16	0.09	0.15	0.03	0.12	0.06	0	0.03	0	0.06	0	0.17	-0.03	-0.06	-6.27	-13.17	-7.23	-8.75	-9.21	-9.97
17	1	5.13	62.43	1142.08	1178.5	1186.2	1129.95	1001.92	1077.6	952.12	1220	989.68	1086.08	1159.94	1135.23	995.65	1120.79	1120.06	1035.5	92.67	-192.2	121.11	209.7	0.26	0.37	0.56	0.44	0.19	0.53	0.45	0.44	0.26	0.59	0.53	0.35	0.3	0.55	0.43	0.37	0.23	0.35	0.31	0.51	-6.84	-12	-15.69	-0.39	-7.6	-2.5
18	2	5.19	63.2	1047.59	1058.78	1016.75	1101.88	989.72	1049.96	973.95	1118.55	1200.75	1109.73	1140.95	1118.45	1015.41	1081.06	1020.77	1063.81	-73.94	-84.36	-68.52	22.61	0.5	0.44	0.53	0.29	0.42	0.22	0.32	0.37	0.29	0.19	0.38	0.35	0.18	0.42	0.27	0.16	0.18	-0.25	0.35	-0.07	-4.43	-5.97	-3.01	-4.14	-4.62	-10.08
19	2	5.66	68.87	815.2	863.23	894.05	894.11	776.35	929.75	806.26	790.43	1009.23	1092.69	1097.56	1077.91	976.5	1095.06	1031.95	943.12	47.97	169.23	103.11	207.39	0.12	0.31	0.41	0.21	0.16	0.25	0.26	0.28	0.31	0.5	0.5	0.35	0.31	0.42	0.35	0.24	0.39	0.07	0.22	0.34	-7.15	-10.64	-8.52	-6.15	-12.26	-7.14
20	2	5.41	65.77	1112.23	1141.13	1058.67	1100.11	1068.79	1112.48	1048.5	1040.17	1080.16	1114.57	1089.65	1036.41	1018.91	1048.11	1043.04	1003.84	-12.54	52.02	87.65	68.4	0.35	0.28	0.12	0.18	0.23	0.22	0.13	0.28	0.03	0.06	0.03	0	0.06	0.1	0.16	0.03	-0.13	-0.16	0.17	0.06	0.41	-10.79	-4.63	-10.99	-12.28	-8.37
21	2	5.65	68.7	1115.07	1199.04	1125.75	1185.38	1053.83	1101.38	1061.44	1090.17	1049.79	1202.67	1207.57	1098.85	991.81	1174.32	1111.21	1121.57	24.34	18.82	261.6	172.15	0.15	0.22	0.18	0.24	0.06	0.25	0.13	0.06	0.09	0.25	0.12	0.21	0.11	0.19	0.06	0.09	0.01	0.26	0.05	0.07	-8.48	-11.88	-9.94	-5.9	-8.78	-18.73
22	1	5.24	63.73	779.24	864.62	924.94	829.67	884.32	962.93	804.12	952.58	1127.92	1127	1090.85	1060.09	995.54	1147.22	1121.57	968.5	180.65	-69.85	29.84	304.75	0.38	0.34	0.47	0.38	0.39	0.56	0.42	0.25	0.25	0.41	0.37	0.35	0.31	0.26	0.32	0.39	0.05	0.34	-0.12	0.18	-6.24	-12.29	-8.97	-15.16	-25.16	-12.99
23	1	5.18	63.07	934.28	1022.86	965.04	1020.39	916.03	1095.78	1007.52	1050.62	1056.7	1096.95	1202.67	1001.86	1042.76	1087.43	1183.43	1031.67	33.23	136.65	241.06	196.43	0.06	0.34	0.32	0.18	0.03	0.16	0.26	0.19	0.37	0.31	0.53	0.18	0.29	0.32	0.55	0.18	0.42	0.2	0.4	0.29	4.05	-7.99	0.41	-1.18	0.47	-4.69
25	2	5.73	69.7	1002.38	1108.19	1075.81	1007.25	987.82	1070.26	1046.88	1063.15	1007.03	1012.7	1087.32	913.12	968.53	1077.93	1101.85	940.03	174.37	66.17	179.87	271.22	0.15	0.16	0.21	0.06	0.1	0.28	0.16	0.16	0.06	0.06	0.03	0	0.03	0.06	0.13	0	0.16	0.18	0.16	0.03	-7.63	-9.24	-8.2	-7.29	-8.66	-8.56
26	1	5.36	65.23	1029.45	1064.05	1180.31	1078.39	994.89	929.67	876.1	938.22	1094.73	1121.58	1141.53	1049.86	990	1034.4	1185.82	955.06	136.52	-127.34	118.52	275.16	0.41	0.37	0.53	0.32	0.13	0.62	0.32	0.16	0.31	0.41	0.53	0.38	0.54	0.68	0.65	0.52	0.17	0.65	0.27	0.25	-9.96	-15.4	-3.74	-8.26	-11.1	-4.19
27	2	5.18	63.03	1100.46	1153.92	1153.74	1108.75	1109.67	1103.57	1039.86	1077.14	1280.11	1248.13	1267.62	1217.76	1191.22	1129.25	1161	1113.81	98.45	-43.38	17.88	-14.78	0.18	0.25	0.32	0.29	0.23	0.34	0.29	0.31	0.44	0.5	0.59	0.38	0.23	0.23	0.52	0.18	0.1	0.09	0.34	0.27	-11.06	-1.61	-8.77	-13.04	-5.18	-13.2
28	1	5.15	62.7	838.75	762.26	921.62	782.2	906.32	798.47	725.12	768.47	1008.72	1012.11	1060.3	992.09	1025.17	1031.44	974.94	1024.38	62.93	-151.2	71.6	-43.17	0.41	0.28	0.62	0.24	0.39	0.41	0.42	0.44	0.34	0.44	0.69	0.35	0.34	0.42	0.45	0.27	0.25	0	0.26	0.44	-14.44	1.32	-13.8	-14.77	-7.12	-13.46
29	2	5.33	64.87	1074	922.32	998.16	1048.33	1149.59	1052.22	1028.91	1110.3	981.76	1120.55	1138	1029.69	966.7	1153.91	1052.15	1093.55	-201.85	-178.76	247.1	145.81	0.18	0.41	0.26	0.29	0.42	0.44	0.26	0.37	0.09	0.09	0.19	0.15	0.06	0.26	0.13	0.12	0.2	-0.09	0.21	0.04	-6.5	-5.05	-4.89	-2.8	-3.45	-5.43
30	2	5.1	62.03	836.31	970.37	959.7	926.34	857.41	1031.29	910.57	922.15	1020.4	1019.72	1114.82	1021.39	985.85	1165.05	1022.41	995.64	167.42	162.3	92.75	205.97	0.15	0.06	0.32	0.06	0.13	0.12	0.32	0.16	0.19	0.22	0.31	0.32	0.23	0.29	0.45	0.24	0.17	0.15	0.27	0.02	-15.78	-11.77	-10.39	-15.68	-12.23	-16.71
31	2	5.25	63.9	1023.55	1106.05	1150.27	1098.64	1030.67	1207.27	1181.36	1123.67	1045.33	1200	1096.88	1093.94	970.55	1138.52	1094.26	1096.04	134.13	234.29	157.61	166.19	0.09	0.34	0.32	0.35	0.32	0.5	0.29	0.34	0.06	0.25	0.19	0.09	0.06	0.19	0.26	0.21	0.22	0.13	0.18	0.29	-2.03	-8.14	-19.28	1.56	-5.27	-7.35
32	2	5.28	64.2	787.1	788.35	938.57	853.29	756.89	893.63	738.13	741.23	1024.36	1143.36	1075	1081.48	951.48	1137.35	1043.96	1033.96	86.53	133.64	112.52	195.87	0.09	0.28	0.32	0.18	0.1	0.16	0.26	0.19	0.18	0.22	0.21	0.09	0.12	0.16	0.17	0.19	0.33	0.13	0.02	0.16	-5.44	-9.65	-6.07	-10.46	-8.36	-8.54
[truncated: 74 more columns]
